# Supplementary material for: Recognition and Scoring Physical Exercises via Temporal and Relative Analysis of Skeleton Nodes Extracted from the Kinect Sensor
Source: Sensors (Basel). 2024 Oct 18;24(20):6713. doi: 10.3390/s24206713 (PMC11511515; doi:10.3390/s24206713)
Supplement: Supplementary file 1 [file sensors-24-06713-s001.zip]

Archive with 9 entries (9 files):
- Exercise 9.mp4
- Exercise 1.mp4
- Exercise 2.mp4
- Exercise 3.mp4
- Exercise 4.mp4
- Exercise 5.mp4
- Exercise 6.mp4
- Exercise 7.mp4
- Exercise 8.mp4
